# Supplementary material for: (±)-Cryptamides A–D, Four Pairs of Novel Dopamine Enantiomer Trimers from the Periostracum Cicadae
Source: Molecules. 2022 Oct 9;27(19):6707. doi: 10.3390/molecules27196707 (PMC9571589; doi:10.3390/molecules27196707)
Supplement: Supplementary file 1 [file molecules-27-06707-s001.zip]

Archive with 1 entries (1 files):
- molecules-1861142-supplementary.pdf
